# Supplementary material for: Integrated approach with UHPLC-Q-Exactive-tandem mass spectrometry, network analysis, and molecular docking to determine potential active compounds and mechanisms of Rhizoma Musae decoction in osteoarthritis treatment
Source: Front Pharmacol. 2025 Jan 2;15:1380335. doi: 10.3389/fphar.2024.1380335 (PMC11735259; doi:10.3389/fphar.2024.1380335)
Supplement: Supplementary file 1 [file Table2.XLSX]

## Sheet: Sheet1
Table S2. core targets
name	Degree	BetweennessCentrality	ClosenessCentrality
GAPDH	269	0.0735245	0.68065
AKT1	255	0.0492353	0.666225
TNF	244	0.0450666	0.655802
IL6	237	0.0422806	0.651554
SRC	215	0.0558173	0.624845
EGFR	214	0.0295346	0.62875
STAT3	211	0.0233262	0.627182
HSP90AA1	185	0.0218144	0.608222
BCL2	182	0.011213	0.602395
JUN	181	0.0183986	0.602395
CASP3	179	0.0097136	0.602395
ESR1	176	0.0189858	0.59881
HIF1A	176	0.0144545	0.599523
MAPK3	171	0.0158797	0.59316
PPARG	166	0.0241956	0.59316
HSP90AB1	160	0.0131538	0.586247
PTGS2	151	0.0194856	0.580831
MMP9	149	0.00883927	0.575515
ERBB2	146	0.00768127	0.575515
CCND1	143	0.00823055	0.570295
MTOR	143	0.00980516	0.576174
TLR4	140	0.006988	0.56327
GSK3B	138	0.00917374	0.572241
MAPK1	131	0.00719757	0.557032
SIRT1	129	0.0073201	0.561384
EP300	125	0.00799896	0.558269
MDM2	120	0.00575099	0.552141
BCL2L1	117	0.00372853	0.551535
JAK2	113	0.0053567	0.546739
KDR	110	0.0056119	0.542611
IL2	110	0.00885202	0.547334
RELA	110	0.00346326	0.542026
PARP1	109	0.00458532	0.54086
NFKBIA	109	0.00257786	0.543784
GRB2	107	0.00397076	0.5397
APP	106	0.00823438	0.545553
PTPRC	104	0.00496974	0.538544
CDC42	104	0.00814038	0.539121
MAPK14	103	0.00356487	0.53682
PRKACA	102	0.012524	0.547334
FGF2	102	0.00319321	0.543197
EZH2	102	0.00508607	0.534538
HDAC1	101	0.00813804	0.536247
MCL1	100	0.00248261	0.531151
CASP8	97	0.00273822	0.531712
BRAF	96	0.0030949	0.538544
CREBBP	95	0.00609853	0.532275
CDK4	93	0.00328513	0.527807
ABL1	92	0.00370613	0.532839
CDK2	92	0.00377287	0.528361
AR	92	0.00633063	0.531151
PPARA	92	0.0075902	0.53397
ITGB1	91	0.00288932	0.531151
PTPN11	91	0.00297652	0.526151
MAPK8	90	0.003121	0.531151
HSPA5	90	0.00279394	0.530591
CASP9	89	0.00301205	0.527254
PRKCA	89	0.0055447	0.530032
ACE	89	0.00635626	0.535676
CASP1	86	0.00251579	0.528361
NR3C1	85	0.0041652	0.535106
PDGFRB	85	0.00554753	0.526151
FYN	85	0.00444548	0.526151
NFE2L2	85	0.0034968	0.531712
CDK1	82	0.00348473	0.519628
CCNA2	77	0.00239938	0.515897
CYP3A4	76	0.00985431	0.520165
REN	74	0.00552223	0.523958
TERT	73	0.00325315	0.515897
FASN	73	0.00617634	0.512742
CTSB	71	0.00445765	0.505528
MPO	70	0.00456174	0.514315
HMGCR	69	0.00730944	0.516427
ABCB1	68	0.00671538	0.519092
ESR2	67	0.00267566	0.520165
AURKA	66	0.00547636	0.494592
NTRK1	65	0.00302221	0.509625
AGTR1	64	0.00765814	0.509109
SNCA	63	0.00364262	0.518023
ABCG2	62	0.00733111	0.51222
MAOA	61	0.0072881	0.514841
LGALS3	61	0.00329871	0.509625
GRIN2B	60	0.0057754	0.503504
NTRK2	59	0.00484884	0.504008
CTSS	58	0.00291704	0.498513
DRD2	58	0.00743389	0.506036
MAOB	57	0.00689376	0.506546
CYP19A1	55	0.00461054	0.509625
PTGS1	54	0.00369173	0.493621
RXRA	53	0.00425625	0.493137
COMT	52	0.00561651	0.495079
GSR	50	0.00341582	0.506036
PTK2B	50	0.00261904	0.493621
VCP	49	0.00401899	0.491691
CYP1A2	48	0.00316627	0.491691
XDH	47	0.00424796	0.500996
LDHA	47	0.00423524	0.492172
ADRB2	47	0.00242729	0.503504
OPRM1	46	0.00433109	0.501996
G6PD	46	0.00458595	0.490732
CALM1	46	0.00307125	0.491691
CYP2C9	45	0.00280631	0.478592
F2	44	0.003321	0.48088
