# Supplementary material for: Integrated approach with UHPLC-Q-Exactive-tandem mass spectrometry, network analysis, and molecular docking to determine potential active compounds and mechanisms of Rhizoma Musae decoction in osteoarthritis treatment
Source: Front Pharmacol. 2025 Jan 2;15:1380335. doi: 10.3389/fphar.2024.1380335 (PMC11735259; doi:10.3389/fphar.2024.1380335)
Supplement: Supplementary file 3 [file Table4.xlsx]

## Sheet: Table S4
Table S3. GO analysis entries.
ID	Description	GeneRatio	BgRatio	pvalue	p.adjust	qvalue	geneID	Count
hsa05417	Lipid and atherosclerosis	32/102	215/8659	2.88e-27	7.26e-25	1.97e-25	AKT1/TNF/IL6/SRC/STAT3/HSP90AA1/BCL2/JUN/CASP3/MAPK3/PPARG/HSP90AB1/MMP9/TLR4/GSK3B/MAPK1/BCL2L1/JAK2/RELA/NFKBIA/CDC42/MAPK14/CASP8/MAPK8/HSPA5/CASP9/PRKCA/CASP1/NFE2L2/RXRA/CALM1/CYP2C9	32
hsa05215	Prostate cancer	23/102	97/8659	1.78e-24	2.21e-22	6.01e-23	AKT1/EGFR/HSP90AA1/BCL2/MAPK3/HSP90AB1/MMP9/ERBB2/CCND1/MTOR/GSK3B/MAPK1/EP300/MDM2/RELA/NFKBIA/GRB2/BRAF/CREBBP/CDK2/AR/CASP9/PDGFRB	23
hsa05161	Hepatitis B	27/102	162/8659	2.63e-24	2.21e-22	6.01e-23	AKT1/TNF/IL6/SRC/STAT3/BCL2/JUN/CASP3/MAPK3/MMP9/TLR4/MAPK1/EP300/JAK2/RELA/NFKBIA/GRB2/MAPK14/CASP8/BRAF/CREBBP/CDK2/MAPK8/CASP9/PRKCA/CCNA2/PTK2B	27
hsa01521	EGFR tyrosine kinase inhibitor resistance	19/102	79/8659	1.95e-20	1.23e-18	3.34e-19	AKT1/IL6/SRC/EGFR/STAT3/BCL2/MAPK3/ERBB2/MTOR/GSK3B/MAPK1/BCL2L1/JAK2/KDR/GRB2/FGF2/BRAF/PRKCA/PDGFRB	19
hsa05205	Proteoglycans in cancer	26/102	205/8659	2.9e-20	1.46e-18	3.97e-19	AKT1/TNF/SRC/EGFR/STAT3/CASP3/ESR1/HIF1A/MAPK3/MMP9/ERBB2/CCND1/MTOR/TLR4/MAPK1/MDM2/KDR/GRB2/CDC42/MAPK14/PRKACA/FGF2/BRAF/ITGB1/PTPN11/PRKCA	26
hsa01522	Endocrine resistance	20/102	98/8659	6.19e-20	2.49e-18	6.77e-19	AKT1/SRC/EGFR/BCL2/JUN/ESR1/MAPK3/MMP9/ERBB2/CCND1/MTOR/MAPK1/MDM2/GRB2/MAPK14/PRKACA/BRAF/CDK4/MAPK8/ESR2	20
hsa05207	Chemical carcinogenesis - receptor activation	26/102	212/8659	6.93e-20	2.49e-18	6.77e-19	AKT1/SRC/EGFR/STAT3/HSP90AA1/BCL2/JUN/ESR1/MAPK3/HSP90AB1/CCND1/MTOR/MAPK1/JAK2/RELA/GRB2/PRKACA/FGF2/AR/PPARA/PRKCA/CYP3A4/ESR2/RXRA/CYP1A2/ADRB2	26
hsa05167	Kaposi sarcoma-associated herpesvirus infection	25/102	194/8659	1.16e-19	3.66e-18	9.92e-19	AKT1/IL6/SRC/STAT3/JUN/CASP3/HIF1A/MAPK3/PTGS2/CCND1/MTOR/GSK3B/MAPK1/EP300/JAK2/RELA/NFKBIA/MAPK14/FGF2/CASP8/CREBBP/CDK4/MAPK8/CASP9/CALM1	25
hsa04151	PI3K-Akt signaling pathway	31/102	359/8659	3.71e-19	1.04e-17	2.82e-18	AKT1/IL6/EGFR/HSP90AA1/BCL2/MAPK3/HSP90AB1/ERBB2/CCND1/MTOR/TLR4/GSK3B/MAPK1/MDM2/BCL2L1/JAK2/KDR/IL2/RELA/GRB2/FGF2/MCL1/CDK4/CDK2/ITGB1/CASP9/PRKCA/PDGFRB/NTRK1/NTRK2/RXRA	31
hsa05163	Human cytomegalovirus infection	25/102	225/8659	4.53e-18	1.14e-16	3.1e-17	AKT1/TNF/IL6/SRC/EGFR/STAT3/CASP3/MAPK3/PTGS2/CCND1/MTOR/GSK3B/MAPK1/MDM2/RELA/NFKBIA/GRB2/MAPK14/PRKACA/CASP8/CDK4/CASP9/PRKCA/PTK2B/CALM1	25
hsa04933	AGE-RAGE signaling pathway in diabetic complications	18/102	100/8659	5.65e-17	1.29e-15	3.51e-16	AKT1/TNF/IL6/STAT3/BCL2/JUN/CASP3/MAPK3/CCND1/MAPK1/JAK2/RELA/CDC42/MAPK14/CDK4/MAPK8/PRKCA/AGTR1	18
hsa04625	C-type lectin receptor signaling pathway	18/102	104/8659	1.18e-16	2.47e-15	6.72e-16	AKT1/TNF/IL6/SRC/JUN/MAPK3/PTGS2/MAPK1/MDM2/IL2/RELA/NFKBIA/MAPK14/CASP8/PTPN11/MAPK8/CASP1/CALM1	18
hsa05130	Pathogenic Escherichia coli infection	22/102	198/8659	6.02e-16	1.17e-14	3.17e-15	GAPDH/TNF/IL6/SRC/JUN/CASP3/MAPK3/TLR4/MAPK1/RELA/NFKBIA/CDC42/MAPK14/CASP8/ABL1/ITGB1/PTPN11/MAPK8/CASP9/CASP1/FYN/F2	22
hsa04722	Neurotrophin signaling pathway	18/102	119/8659	1.42e-15	2.56e-14	6.96e-15	AKT1/BCL2/JUN/MAPK3/GSK3B/MAPK1/RELA/NFKBIA/GRB2/CDC42/MAPK14/BRAF/ABL1/PTPN11/MAPK8/NTRK1/NTRK2/CALM1	18
hsa04066	HIF-1 signaling pathway	17/102	109/8659	5.53e-15	9.28e-14	2.52e-14	GAPDH/AKT1/IL6/EGFR/STAT3/BCL2/HIF1A/MAPK3/ERBB2/MTOR/TLR4/MAPK1/EP300/RELA/CREBBP/PRKCA/LDHA	17
hsa05212	Pancreatic cancer	15/102	76/8659	6.37e-15	1e-13	2.72e-14	AKT1/EGFR/STAT3/MAPK3/ERBB2/CCND1/MTOR/MAPK1/BCL2L1/RELA/CDC42/BRAF/CDK4/MAPK8/CASP9	15
hsa05145	Toxoplasmosis	17/102	111/8659	7.57e-15	1.12e-13	3.05e-14	AKT1/TNF/STAT3/BCL2/CASP3/MAPK3/TLR4/MAPK1/BCL2L1/JAK2/RELA/NFKBIA/MAPK14/CASP8/ITGB1/MAPK8/CASP9	17
hsa04657	IL-17 signaling pathway	16/102	94/8659	8.86e-15	1.24e-13	3.37e-14	TNF/IL6/HSP90AA1/JUN/CASP3/MAPK3/HSP90AB1/PTGS2/MMP9/GSK3B/MAPK1/RELA/NFKBIA/MAPK14/CASP8/MAPK8	16
hsa05203	Viral carcinogenesis	21/102	204/8659	1.43e-14	1.89e-13	5.13e-14	SRC/STAT3/JUN/CASP3/MAPK3/CCND1/MAPK1/EP300/MDM2/RELA/NFKBIA/GRB2/CDC42/PRKACA/HDAC1/CASP8/CREBBP/CDK4/CDK2/CDK1/CCNA2	21
hsa04210	Apoptosis	18/102	136/8659	1.61e-14	2.02e-13	5.49e-14	AKT1/TNF/BCL2/JUN/CASP3/MAPK3/MAPK1/BCL2L1/RELA/PARP1/NFKBIA/MCL1/CASP8/MAPK8/CASP9/CTSB/NTRK1/CTSS	18
hsa05160	Hepatitis C	19/102	158/8659	1.69e-14	2.02e-13	5.49e-14	AKT1/TNF/EGFR/STAT3/CASP3/MAPK3/CCND1/GSK3B/MAPK1/RELA/NFKBIA/GRB2/CASP8/BRAF/CDK4/CDK2/PPARA/CASP9/RXRA	19
hsa05135	Yersinia infection	18/102	137/8659	1.83e-14	2.1e-13	5.7e-14	AKT1/TNF/IL6/SRC/JUN/MAPK3/TLR4/GSK3B/MAPK1/IL2/RELA/NFKBIA/CDC42/MAPK14/ITGB1/MAPK8/CASP1/PTK2B	18
hsa05162	Measles	18/102	138/8659	2.09e-14	2.29e-13	6.21e-14	AKT1/IL6/STAT3/BCL2/JUN/CASP3/CCND1/TLR4/GSK3B/BCL2L1/IL2/RELA/NFKBIA/CASP8/CDK4/CDK2/MAPK8/CASP9	18
hsa04660	T cell receptor signaling pathway	17/102	121/8659	3.34e-14	3.37e-13	9.15e-14	AKT1/TNF/JUN/MAPK3/GSK3B/MAPK1/IL2/RELA/NFKBIA/GRB2/PTPRC/CDC42/MAPK14/CDK4/PTPN11/MAPK8/FYN	17
hsa04919	Thyroid hormone signaling pathway	17/102	121/8659	3.34e-14	3.37e-13	9.15e-14	AKT1/SRC/ESR1/HIF1A/MAPK3/CCND1/MTOR/GSK3B/MAPK1/EP300/MDM2/PRKACA/HDAC1/CREBBP/CASP9/PRKCA/RXRA	17
hsa05165	Human papillomavirus infection	25/102	331/8659	4.35e-14	4.15e-13	1.13e-13	AKT1/TNF/EGFR/CASP3/MAPK3/PTGS2/CCND1/MTOR/GSK3B/MAPK1/EP300/MDM2/RELA/GRB2/CDC42/PRKACA/HDAC1/CASP8/CREBBP/CDK4/CDK2/ITGB1/PDGFRB/CCNA2/TERT	25
hsa04917	Prolactin signaling pathway	14/102	70/8659	4.45e-14	4.15e-13	1.13e-13	AKT1/SRC/STAT3/ESR1/MAPK3/CCND1/GSK3B/MAPK1/JAK2/RELA/GRB2/MAPK14/MAPK8/ESR2	14
hsa04659	Th17 cell differentiation	16/102	108/8659	8.6e-14	7.74e-13	2.1e-13	IL6/STAT3/HSP90AA1/JUN/HIF1A/MAPK3/HSP90AB1/MTOR/MAPK1/JAK2/IL2/RELA/NFKBIA/MAPK14/MAPK8/RXRA	16
hsa05220	Chronic myeloid leukemia	14/102	76/8659	1.49e-13	1.3e-12	3.52e-13	AKT1/MAPK3/CCND1/MAPK1/MDM2/BCL2L1/RELA/NFKBIA/GRB2/HDAC1/BRAF/CDK4/ABL1/PTPN11	14
hsa05152	Tuberculosis	19/102	180/8659	1.89e-13	1.58e-12	4.3e-13	AKT1/TNF/IL6/SRC/BCL2/CASP3/MAPK3/TLR4/MAPK1/EP300/JAK2/RELA/MAPK14/CASP8/CREBBP/MAPK8/CASP9/CTSS/CALM1	19
hsa05170	Human immunodeficiency virus 1 infection	20/102	212/8659	3.48e-13	2.83e-12	7.67e-13	AKT1/TNF/BCL2/JUN/CASP3/MAPK3/MTOR/TLR4/MAPK1/BCL2L1/RELA/NFKBIA/MAPK14/CASP8/MAPK8/CASP9/PRKCA/CDK1/PTK2B/CALM1	20
hsa04012	ErbB signaling pathway	14/102	85/8659	7.57e-13	5.96e-12	1.62e-12	AKT1/SRC/EGFR/JUN/MAPK3/ERBB2/MTOR/GSK3B/MAPK1/GRB2/BRAF/ABL1/MAPK8/PRKCA	14
hsa05206	MicroRNAs in cancer	23/102	310/8659	7.85e-13	6e-12	1.63e-12	EGFR/STAT3/BCL2/CASP3/MAPK3/PTGS2/MMP9/ERBB2/CCND1/MTOR/MAPK1/SIRT1/EP300/MDM2/GRB2/EZH2/HDAC1/MCL1/CREBBP/ABL1/PRKCA/PDGFRB/ABCB1	23
hsa05210	Colorectal cancer	14/102	86/8659	8.96e-13	6.64e-12	1.8e-12	AKT1/EGFR/BCL2/JUN/CASP3/MAPK3/CCND1/MTOR/GSK3B/MAPK1/GRB2/BRAF/MAPK8/CASP9	14
hsa05235	PD-L1 expression and PD-1 checkpoint pathway in cancer	14/102	89/8659	1.46e-12	1.05e-11	2.84e-12	AKT1/EGFR/STAT3/JUN/HIF1A/MAPK3/MTOR/TLR4/MAPK1/JAK2/RELA/NFKBIA/MAPK14/PTPN11	14
hsa05223	Non-small cell lung cancer	13/102	72/8659	1.54e-12	1.05e-11	2.84e-12	AKT1/EGFR/STAT3/MAPK3/ERBB2/CCND1/MAPK1/GRB2/BRAF/CDK4/CASP9/PRKCA/RXRA	13
hsa05169	Epstein-Barr virus infection	19/102	202/8659	1.54e-12	1.05e-11	2.84e-12	AKT1/TNF/IL6/STAT3/BCL2/JUN/CASP3/CCND1/MDM2/RELA/NFKBIA/MAPK14/HDAC1/CASP8/CDK4/CDK2/MAPK8/CASP9/CCNA2	19
hsa04510	Focal adhesion	19/102	203/8659	1.68e-12	1.11e-11	3.02e-12	AKT1/SRC/EGFR/BCL2/JUN/MAPK3/ERBB2/CCND1/GSK3B/MAPK1/KDR/GRB2/CDC42/BRAF/ITGB1/MAPK8/PRKCA/PDGFRB/FYN	19
hsa04068	FoxO signaling pathway	16/102	131/8659	1.88e-12	1.22e-11	3.3e-12	AKT1/IL6/EGFR/STAT3/MAPK3/CCND1/MAPK1/SIRT1/EP300/MDM2/GRB2/MAPK14/BRAF/CREBBP/CDK2/MAPK8	16
hsa04014	Ras signaling pathway	20/102	236/8659	2.62e-12	1.64e-11	4.44e-12	AKT1/EGFR/MAPK3/MAPK1/BCL2L1/KDR/RELA/GRB2/CDC42/PRKACA/FGF2/ABL1/PTPN11/MAPK8/PRKCA/PDGFRB/NTRK1/GRIN2B/NTRK2/CALM1	20
hsa05214	Glioma	13/102	75/8659	2.66e-12	1.64e-11	4.44e-12	AKT1/EGFR/MAPK3/CCND1/MTOR/MAPK1/MDM2/GRB2/BRAF/CDK4/PRKCA/PDGFRB/CALM1	13
hsa05133	Pertussis	13/102	76/8659	3.18e-12	1.91e-11	5.18e-12	TNF/IL6/JUN/CASP3/MAPK3/TLR4/MAPK1/RELA/MAPK14/ITGB1/MAPK8/CASP1/CALM1	13
hsa04915	Estrogen signaling pathway	16/102	137/8659	3.8e-12	2.23e-11	6.05e-12	AKT1/SRC/EGFR/HSP90AA1/BCL2/JUN/ESR1/MAPK3/HSP90AB1/MMP9/MAPK1/GRB2/PRKACA/ESR2/OPRM1/CALM1	16
hsa05131	Shigellosis	20/102	247/8659	6.11e-12	3.5e-11	9.51e-12	AKT1/TNF/SRC/EGFR/BCL2/JUN/MAPK3/MTOR/TLR4/GSK3B/MAPK1/MDM2/BCL2L1/RELA/NFKBIA/CDC42/MAPK14/ITGB1/MAPK8/CASP1	20
hsa05132	Salmonella infection	20/102	249/8659	7.1e-12	3.98e-11	1.08e-11	GAPDH/AKT1/TNF/IL6/HSP90AA1/BCL2/JUN/CASP3/MAPK3/HSP90AB1/TLR4/MAPK1/RELA/NFKBIA/PTPRC/CDC42/MAPK14/CASP8/MAPK8/CASP1	20
hsa05166	Human T-cell leukemia virus 1 infection	19/102	222/8659	8.31e-12	4.55e-11	1.24e-11	AKT1/TNF/IL6/JUN/MAPK3/CCND1/MAPK1/EP300/BCL2L1/IL2/RELA/NFKBIA/PRKACA/CREBBP/CDK4/CDK2/MAPK8/CCNA2/TERT	19
hsa05142	Chagas disease	14/102	102/8659	1.01e-11	5.4e-11	1.47e-11	AKT1/TNF/IL6/JUN/MAPK3/TLR4/MAPK1/IL2/RELA/NFKBIA/MAPK14/CASP8/MAPK8/ACE	14
hsa05164	Influenza A	17/102	171/8659	1.07e-11	5.6e-11	1.52e-11	AKT1/TNF/IL6/CASP3/MAPK3/TLR4/MAPK1/EP300/JAK2/RELA/NFKBIA/CASP8/CREBBP/CDK4/CASP9/PRKCA/CASP1	17
hsa05226	Gastric cancer	16/102	149/8659	1.4e-11	7.21e-11	1.96e-11	AKT1/EGFR/BCL2/MAPK3/ERBB2/CCND1/MTOR/GSK3B/MAPK1/GRB2/FGF2/BRAF/CDK2/TERT/ABCB1/RXRA	16
hsa05219	Bladder cancer	10/102	41/8659	2.72e-11	1.37e-10	3.72e-11	SRC/EGFR/MAPK3/MMP9/ERBB2/CCND1/MAPK1/MDM2/BRAF/CDK4	10
hsa04010	MAPK signaling pathway	21/102	301/8659	2.93e-11	1.45e-10	3.94e-11	AKT1/TNF/EGFR/JUN/CASP3/MAPK3/ERBB2/MAPK1/KDR/RELA/GRB2/CDC42/MAPK14/PRKACA/FGF2/BRAF/MAPK8/PRKCA/PDGFRB/NTRK1/NTRK2	21
hsa05222	Small cell lung cancer	13/102	92/8659	3.99e-11	1.93e-10	5.25e-11	AKT1/BCL2/CASP3/PTGS2/CCND1/BCL2L1/RELA/NFKBIA/CDK4/CDK2/ITGB1/CASP9/RXRA	13
hsa04621	NOD-like receptor signaling pathway	17/102	186/8659	4.14e-11	1.97e-10	5.34e-11	TNF/IL6/HSP90AA1/BCL2/JUN/MAPK3/HSP90AB1/TLR4/MAPK1/BCL2L1/RELA/NFKBIA/MAPK14/CASP8/MAPK8/CASP1/CTSB	17
hsa04912	GnRH signaling pathway	13/102	93/8659	4.59e-11	2.14e-10	5.82e-11	SRC/EGFR/JUN/MAPK3/MAPK1/GRB2/CDC42/MAPK14/PRKACA/MAPK8/PRKCA/PTK2B/CALM1	13
hsa04668	TNF signaling pathway	14/102	114/8659	4.72e-11	2.16e-10	5.87e-11	AKT1/TNF/IL6/JUN/CASP3/MAPK3/PTGS2/MMP9/MAPK1/RELA/NFKBIA/MAPK14/CASP8/MAPK8	14
hsa04630	JAK-STAT signaling pathway	16/102	166/8659	7.34e-11	3.3e-10	8.97e-11	AKT1/IL6/EGFR/STAT3/BCL2/CCND1/MTOR/EP300/BCL2L1/JAK2/IL2/GRB2/MCL1/CREBBP/PTPN11/PDGFRB	16
hsa04936	Alcoholic liver disease	15/102	142/8659	8.17e-11	3.61e-10	9.81e-11	AKT1/TNF/IL6/CASP3/CCND1/TLR4/GSK3B/SIRT1/RELA/NFKBIA/MAPK14/CASP8/PPARA/MAPK8/FASN	15
hsa04935	Growth hormone synthesis, secretion and action	14/102	120/8659	9.54e-11	4.14e-10	1.13e-10	AKT1/STAT3/MAPK3/MTOR/GSK3B/MAPK1/EP300/JAK2/GRB2/MAPK14/PRKACA/CREBBP/MAPK8/PRKCA	14
hsa05224	Breast cancer	15/102	147/8659	1.34e-10	5.74e-10	1.56e-10	AKT1/EGFR/JUN/ESR1/MAPK3/ERBB2/CCND1/MTOR/GSK3B/MAPK1/GRB2/FGF2/BRAF/CDK4/ESR2	15
hsa04914	Progesterone-mediated oocyte maturation	13/102	102/8659	1.52e-10	6.37e-10	1.73e-10	AKT1/HSP90AA1/MAPK3/HSP90AB1/MAPK1/MAPK14/PRKACA/BRAF/CDK2/MAPK8/CDK1/CCNA2/AURKA	13
hsa05171	Coronavirus disease - COVID-19	18/102	232/8659	1.61e-10	6.65e-10	1.81e-10	TNF/IL6/EGFR/STAT3/JUN/MAPK3/TLR4/MAPK1/IL2/RELA/NFKBIA/MAPK14/MAPK8/PRKCA/ACE/CASP1/AGTR1/F2	18
hsa04926	Relaxin signaling pathway	14/102	129/8659	2.55e-10	1.04e-09	2.81e-10	AKT1/SRC/EGFR/JUN/MAPK3/MMP9/MAPK1/RELA/NFKBIA/GRB2/MAPK14/PRKACA/MAPK8/PRKCA	14
hsa05221	Acute myeloid leukemia	11/102	67/8659	2.6e-10	1.04e-09	2.83e-10	AKT1/STAT3/MAPK3/CCND1/MTOR/MAPK1/RELA/GRB2/BRAF/CCNA2/MPO	11
hsa04218	Cellular senescence	15/102	156/8659	3.14e-10	1.24e-09	3.36e-10	AKT1/IL6/MAPK3/CCND1/MTOR/MAPK1/SIRT1/MDM2/RELA/MAPK14/CDK4/CDK2/CDK1/CCNA2/CALM1	15
hsa05211	Renal cell carcinoma	11/102	69/8659	3.62e-10	1.4e-09	3.81e-10	AKT1/JUN/HIF1A/MAPK3/MAPK1/EP300/GRB2/CDC42/BRAF/CREBBP/PTPN11	11
hsa04920	Adipocytokine signaling pathway	11/102	70/8659	4.26e-10	1.6e-09	4.35e-10	AKT1/TNF/STAT3/MTOR/JAK2/RELA/NFKBIA/PPARA/PTPN11/MAPK8/RXRA	11
hsa05230	Central carbon metabolism in cancer	11/102	70/8659	4.26e-10	1.6e-09	4.35e-10	AKT1/EGFR/HIF1A/MAPK3/ERBB2/MTOR/MAPK1/PDGFRB/NTRK1/LDHA/G6PD	11
hsa05418	Fluid shear stress and atherosclerosis	14/102	139/8659	6.95e-10	2.58e-09	7e-10	AKT1/TNF/SRC/HSP90AA1/BCL2/JUN/HSP90AB1/MMP9/KDR/RELA/MAPK14/MAPK8/NFE2L2/CALM1	14
hsa05208	Chemical carcinogenesis - reactive oxygen species	17/102	223/8659	7.24e-10	2.64e-09	7.18e-10	AKT1/SRC/EGFR/JUN/HIF1A/MAPK3/MAPK1/RELA/NFKBIA/GRB2/MAPK14/BRAF/ABL1/PTPN11/MAPK8/NFE2L2/CYP1A2	17
hsa05134	Legionellosis	10/102	56/8659	7.47e-10	2.69e-09	7.3e-10	TNF/IL6/CASP3/TLR4/RELA/NFKBIA/CASP8/CASP9/CASP1/VCP	10
hsa05213	Endometrial cancer	10/102	58/8659	1.07e-09	3.81e-09	1.03e-09	AKT1/EGFR/MAPK3/ERBB2/CCND1/GSK3B/MAPK1/GRB2/BRAF/CASP9	10
hsa05140	Leishmaniasis	11/102	77/8659	1.23e-09	4.3e-09	1.17e-09	TNF/JUN/MAPK3/PTGS2/TLR4/MAPK1/JAK2/RELA/NFKBIA/MAPK14/ITGB1	11
hsa04370	VEGF signaling pathway	10/102	59/8659	1.28e-09	4.42e-09	1.2e-09	AKT1/SRC/MAPK3/PTGS2/MAPK1/KDR/CDC42/MAPK14/CASP9/PRKCA	10
hsa05415	Diabetic cardiomyopathy	16/102	203/8659	1.48e-09	5.05e-09	1.37e-09	GAPDH/AKT1/MMP9/MTOR/GSK3B/RELA/PARP1/MAPK14/PPARA/MAPK8/PRKCA/ACE/REN/AGTR1/GSR/G6PD	16
hsa04015	Rap1 signaling pathway	16/102	210/8659	2.44e-09	8.19e-09	2.22e-09	AKT1/SRC/EGFR/MAPK3/MAPK1/KDR/CDC42/MAPK14/FGF2/BRAF/ITGB1/PRKCA/PDGFRB/GRIN2B/DRD2/CALM1	16
hsa04932	Non-alcoholic fatty liver disease	14/102	155/8659	2.94e-09	9.76e-09	2.65e-09	AKT1/TNF/IL6/JUN/CASP3/PPARG/GSK3B/RELA/CDC42/MAPK14/CASP8/PPARA/MAPK8/RXRA	14
hsa04620	Toll-like receptor signaling pathway	12/102	108/8659	4.04e-09	1.32e-08	3.59e-09	AKT1/TNF/IL6/JUN/MAPK3/TLR4/MAPK1/RELA/NFKBIA/MAPK14/CASP8/MAPK8	12
hsa05022	Pathways of neurodegeneration - multiple diseases	23/102	476/8659	4.47e-09	1.44e-08	3.92e-09	TNF/IL6/BCL2/CASP3/MAPK3/PTGS2/MTOR/GSK3B/MAPK1/BCL2L1/RELA/APP/MAPK14/CASP8/BRAF/MAPK8/HSPA5/CASP9/PRKCA/SNCA/GRIN2B/VCP/CALM1	23
hsa04024	cAMP signaling pathway	16/102	225/8659	6.63e-09	2.12e-08	5.74e-09	AKT1/JUN/MAPK3/MAPK1/EP300/RELA/NFKBIA/PRKACA/BRAF/CREBBP/PPARA/MAPK8/GRIN2B/DRD2/ADRB2/CALM1	16
hsa05120	Epithelial cell signaling in Helicobacter pylori infection	10/102	70/8659	7.26e-09	2.29e-08	6.21e-09	SRC/EGFR/JUN/CASP3/RELA/NFKBIA/CDC42/MAPK14/PTPN11/MAPK8	10
hsa04726	Serotonergic synapse	12/102	115/8659	8.35e-09	2.59e-08	7.02e-09	CASP3/MAPK3/PTGS2/MAPK1/APP/PRKACA/BRAF/PRKCA/MAOA/MAOB/PTGS1/CYP2C9	12
hsa05225	Hepatocellular carcinoma	14/102	168/8659	8.42e-09	2.59e-08	7.02e-09	AKT1/EGFR/MAPK3/CCND1/MTOR/GSK3B/MAPK1/BCL2L1/GRB2/BRAF/CDK4/PRKCA/NFE2L2/TERT	14
hsa05218	Melanoma	10/102	72/8659	9.62e-09	2.92e-08	7.93e-09	AKT1/EGFR/MAPK3/CCND1/MAPK1/MDM2/FGF2/BRAF/CDK4/PDGFRB	10
hsa01524	Platinum drug resistance	10/102	73/8659	1.1e-08	3.31e-08	8.99e-09	AKT1/BCL2/CASP3/MAPK3/ERBB2/MAPK1/MDM2/BCL2L1/CASP8/CASP9	10
hsa04115	p53 signaling pathway	10/102	74/8659	1.26e-08	3.75e-08	1.02e-08	BCL2/CASP3/CCND1/MDM2/BCL2L1/CASP8/CDK4/CDK2/CASP9/CDK1	10
hsa04072	Phospholipase D signaling pathway	13/102	148/8659	1.59e-08	4.65e-08	1.26e-08	AKT1/EGFR/MAPK3/MTOR/MAPK1/GRB2/PTPN11/PRKCA/PDGFRB/FYN/AGTR1/PTK2B/F2	13
hsa05231	Choline metabolism in cancer	11/102	98/8659	1.68e-08	4.86e-08	1.32e-08	AKT1/EGFR/JUN/HIF1A/MAPK3/MTOR/MAPK1/GRB2/MAPK8/PRKCA/PDGFRB	11
hsa04728	Dopaminergic synapse	12/102	132/8659	4.01e-08	1.15e-07	3.12e-08	AKT1/GSK3B/MAPK14/PRKACA/MAPK8/PRKCA/MAOA/GRIN2B/DRD2/MAOB/COMT/CALM1	12
hsa04062	Chemokine signaling pathway	14/102	192/8659	4.65e-08	1.31e-07	3.57e-08	AKT1/SRC/STAT3/MAPK3/GSK3B/MAPK1/JAK2/RELA/NFKBIA/GRB2/CDC42/PRKACA/BRAF/PTK2B	14
hsa04931	Insulin resistance	11/102	108/8659	4.69e-08	1.31e-07	3.57e-08	AKT1/TNF/IL6/STAT3/MTOR/GSK3B/RELA/NFKBIA/PPARA/PTPN11/MAPK8	11
hsa04380	Osteoclast differentiation	12/102	135/8659	5.16e-08	1.43e-07	3.88e-08	AKT1/TNF/JUN/MAPK3/PPARG/MAPK1/RELA/NFKBIA/GRB2/MAPK14/MAPK8/FYN	12
hsa04540	Gap junction	10/102	88/8659	6.93e-08	1.9e-07	5.16e-08	SRC/EGFR/MAPK3/MAPK1/GRB2/PRKACA/PRKCA/PDGFRB/CDK1/DRD2	10
hsa04720	Long-term potentiation	9/102	67/8659	7.42e-08	2.01e-07	5.46e-08	MAPK3/MAPK1/EP300/PRKACA/BRAF/CREBBP/PRKCA/GRIN2B/CALM1	9
hsa04664	Fc epsilon RI signaling pathway	9/102	68/8659	8.47e-08	2.25e-07	6.1e-08	AKT1/TNF/MAPK3/MAPK1/GRB2/MAPK14/MAPK8/PRKCA/FYN	9
hsa05010	Alzheimer disease	19/102	384/8659	8.47e-08	2.25e-07	6.1e-08	GAPDH/AKT1/TNF/IL6/CASP3/MAPK3/PTGS2/MTOR/GSK3B/MAPK1/RELA/APP/CASP8/BRAF/MAPK8/CASP9/SNCA/GRIN2B/CALM1	19
hsa05031	Amphetamine addiction	9/102	69/8659	9.64e-08	2.53e-07	6.87e-08	JUN/SIRT1/PRKACA/HDAC1/PRKCA/MAOA/GRIN2B/MAOB/CALM1	9
hsa05216	Thyroid cancer	7/102	37/8659	1.97e-07	5.12e-07	1.39e-07	MAPK3/PPARG/CCND1/MAPK1/BRAF/NTRK1/RXRA	7
hsa04148	Efferocytosis	12/102	156/8659	2.56e-07	6.57e-07	1.79e-07	CASP3/HIF1A/MAPK3/PPARG/PTGS2/MAPK1/SIRT1/JAK2/MAPK14/PTPN11/CASP1/RXRA	12
hsa04910	Insulin signaling pathway	11/102	137/8659	5.43e-07	1.38e-06	3.75e-07	AKT1/MAPK3/MTOR/GSK3B/MAPK1/GRB2/PRKACA/BRAF/MAPK8/FASN/CALM1	11
hsa04658	Th1 and Th2 cell differentiation	9/102	92/8659	1.18e-06	2.98e-06	8.09e-07	JUN/MAPK3/MAPK1/JAK2/IL2/RELA/NFKBIA/MAPK14/MAPK8	9
hsa04520	Adherens junction	9/102	93/8659	1.3e-06	3.23e-06	8.78e-07	SRC/EGFR/MAPK3/ERBB2/MAPK1/EP300/CDC42/CREBBP/FYN	9
hsa04020	Calcium signaling pathway	14/102	253/8659	1.38e-06	3.42e-06	9.28e-07	EGFR/ERBB2/KDR/PRKACA/FGF2/PRKCA/PDGFRB/NTRK1/AGTR1/GRIN2B/NTRK2/PTK2B/ADRB2/CALM1	14
hsa04071	Sphingolipid signaling pathway	10/102	121/8659	1.41e-06	3.45e-06	9.36e-07	AKT1/TNF/BCL2/MAPK3/MAPK1/RELA/MAPK14/MAPK8/PRKCA/FYN	10
hsa05030	Cocaine addiction	7/102	49/8659	1.46e-06	3.55e-06	9.64e-07	JUN/RELA/PRKACA/MAOA/GRIN2B/DRD2/MAOB	7
hsa04215	Apoptosis - multiple species	6/102	32/8659	1.63e-06	3.91e-06	1.06e-06	BCL2/CASP3/BCL2L1/CASP8/MAPK8/CASP9	6
hsa04611	Platelet activation	10/102	124/8659	1.77e-06	4.2e-06	1.14e-06	AKT1/SRC/MAPK3/MAPK1/MAPK14/PRKACA/ITGB1/FYN/PTGS1/F2	10
hsa05034	Alcoholism	12/102	188/8659	1.9e-06	4.46e-06	1.21e-06	MAPK3/MAPK1/GRB2/PRKACA/HDAC1/BRAF/MAOA/GRIN2B/NTRK2/DRD2/MAOB/CALM1	12
hsa04110	Cell cycle	11/102	157/8659	2.11e-06	4.93e-06	1.34e-06	CCND1/GSK3B/EP300/MDM2/HDAC1/CREBBP/CDK4/ABL1/CDK2/CDK1/CCNA2	11
hsa04613	Neutrophil extracellular trap formation	12/102	191/8659	2.24e-06	5.18e-06	1.41e-06	AKT1/SRC/MAPK3/MTOR/TLR4/MAPK1/RELA/MAPK14/HDAC1/PRKCA/CASP1/MPO	12
hsa04217	Necroptosis	11/102	159/8659	2.39e-06	5.48e-06	1.49e-06	TNF/STAT3/HSP90AA1/BCL2/HSP90AB1/TLR4/JAK2/PARP1/CASP8/MAPK8/CASP1	11
hsa04650	Natural killer cell mediated cytotoxicity	10/102	132/8659	3.12e-06	7.09e-06	1.92e-06	TNF/CASP3/MAPK3/MAPK1/GRB2/BRAF/PTPN11/PRKCA/FYN/PTK2B	10
hsa04662	B cell receptor signaling pathway	8/102	84/8659	5.86e-06	1.32e-05	3.58e-06	AKT1/JUN/MAPK3/GSK3B/MAPK1/RELA/NFKBIA/GRB2	8
hsa05321	Inflammatory bowel disease	7/102	65/8659	1.02e-05	2.27e-05	6.16e-06	TNF/IL6/STAT3/JUN/TLR4/IL2/RELA	7
hsa04261	Adrenergic signaling in cardiomyocytes	10/102	154/8659	1.24e-05	2.72e-05	7.37e-06	AKT1/BCL2/MAPK3/MAPK1/MAPK14/PRKACA/PRKCA/AGTR1/ADRB2/CALM1	10
hsa04921	Oxytocin signaling pathway	10/102	154/8659	1.24e-05	2.72e-05	7.37e-06	SRC/EGFR/JUN/MAPK3/PTGS2/CCND1/MAPK1/PRKACA/PRKCA/CALM1	10
hsa04934	Cushing syndrome	10/102	155/8659	1.31e-05	2.85e-05	7.74e-06	EGFR/MAPK3/CCND1/GSK3B/MAPK1/PRKACA/BRAF/CDK4/CDK2/AGTR1	10
hsa04924	Renin secretion	7/102	69/8659	1.52e-05	3.27e-05	8.87e-06	PRKACA/ACE/REN/CTSB/AGTR1/ADRB2/CALM1	7
hsa05202	Transcriptional misregulation in cancer	11/102	193/8659	1.54e-05	3.29e-05	8.94e-06	IL6/PPARG/MMP9/MDM2/BCL2L1/RELA/HDAC1/CCNA2/MPO/NTRK1/RXRA	11
hsa05020	Prion disease	13/102	272/8659	1.67e-05	3.54e-05	9.61e-06	TNF/IL6/CASP3/MAPK3/GSK3B/MAPK1/MAPK14/PRKACA/MAPK8/HSPA5/CASP9/FYN/GRIN2B	13
hsa04114	Oocyte meiosis	9/102	131/8659	2.2e-05	4.62e-05	1.26e-05	MAPK3/MAPK1/MAPK14/PRKACA/CDK2/AR/CDK1/AURKA/CALM1	9
hsa04140	Autophagy - animal	10/102	165/8659	2.26e-05	4.72e-05	1.28e-05	AKT1/BCL2/HIF1A/MAPK3/MTOR/MAPK1/BCL2L1/PRKACA/MAPK8/CTSB	10
hsa04916	Melanogenesis	8/102	101/8659	2.3e-05	4.76e-05	1.29e-05	MAPK3/GSK3B/MAPK1/EP300/PRKACA/CREBBP/PRKCA/CALM1	8
hsa04064	NF-kappa B signaling pathway	8/102	104/8659	2.85e-05	5.84e-05	1.59e-05	TNF/BCL2/PTGS2/TLR4/BCL2L1/RELA/PARP1/NFKBIA	8
hsa04928	Parathyroid hormone synthesis, secretion and action	8/102	106/8659	3.27e-05	6.65e-05	1.81e-05	EGFR/BCL2/MAPK3/MAPK1/PRKACA/BRAF/PRKCA/RXRA	8
hsa04922	Glucagon signaling pathway	8/102	107/8659	3.5e-05	7.06e-05	1.92e-05	AKT1/SIRT1/EP300/PRKACA/CREBBP/PPARA/LDHA/CALM1	8
hsa04550	Signaling pathways regulating pluripotency of stem cells	9/102	143/8659	4.42e-05	8.84e-05	2.4e-05	AKT1/STAT3/MAPK3/GSK3B/MAPK1/JAK2/GRB2/MAPK14/FGF2	9
hsa04725	Cholinergic synapse	8/102	113/8659	5.19e-05	0.00010301	2.8e-05	AKT1/BCL2/MAPK3/MAPK1/JAK2/PRKACA/PRKCA/FYN	8
hsa04360	Axon guidance	10/102	182/8659	5.25e-05	0.000103449	2.81e-05	SRC/MAPK3/GSK3B/MAPK1/CDC42/ABL1/ITGB1/PTPN11/PRKCA/FYN	10
hsa05012	Parkinson disease	12/102	266/8659	6.35e-05	0.00012411	3.37e-05	CASP3/BCL2L1/PRKACA/MAPK8/HSPA5/CASP9/NFE2L2/SNCA/MAOA/DRD2/MAOB/CALM1	12
hsa04810	Regulation of actin cytoskeleton	11/102	229/8659	7.46e-05	0.000144695	3.93e-05	AKT1/SRC/EGFR/MAPK3/MAPK1/CDC42/FGF2/BRAF/ITGB1/PDGFRB/F2	11
hsa04152	AMPK signaling pathway	8/102	121/8659	8.45e-05	0.000162517	4.41e-05	AKT1/PPARG/CCND1/MTOR/SIRT1/CCNA2/FASN/HMGCR	8
hsa04150	mTOR signaling pathway	9/102	156/8659	8.71e-05	0.000166245	4.51e-05	AKT1/TNF/MAPK3/MTOR/GSK3B/MAPK1/GRB2/BRAF/PRKCA	9
hsa05416	Viral myocarditis	6/102	67/8659	0.000128619	0.0002437	6.62e-05	CASP3/CCND1/CASP8/ABL1/CASP9/FYN	6
hsa04750	Inflammatory mediator regulation of TRP channels	7/102	98/8659	0.000147261	0.000276939	7.52e-05	SRC/MAPK14/PRKACA/MAPK8/PRKCA/NTRK1/CALM1	7
hsa04530	Tight junction	9/102	170/8659	0.000168019	0.000313635	8.52e-05	SRC/JUN/ERBB2/CCND1/CDC42/PRKACA/CDK4/ITGB1/MAPK8	9
hsa04622	RIG-I-like receptor signaling pathway	6/102	71/8659	0.000177711	0.000329288	8.94e-05	TNF/RELA/NFKBIA/MAPK14/CASP8/MAPK8	6
hsa05146	Amoebiasis	7/102	102/8659	0.000189172	0.000347966	9.45e-05	TNF/IL6/CASP3/TLR4/RELA/PRKACA/PRKCA	7
hsa04930	Type II diabetes mellitus	5/102	46/8659	0.000192046	0.000350693	9.52e-05	TNF/MAPK3/MTOR/MAPK1/MAPK8	5
hsa04310	Wnt signaling pathway	9/102	174/8659	0.000200255	0.000361851	9.82e-05	JUN/CCND1/GSK3B/SIRT1/EP300/PRKACA/CREBBP/MAPK8/PRKCA	9
hsa04137	Mitophagy - animal	7/102	103/8659	0.000201028	0.000361851	9.82e-05	SRC/JUN/HIF1A/BCL2L1/RELA/MAPK8/VCP	7
hsa04371	Apelin signaling pathway	8/102	139/8659	0.00022212	0.00039698	0.000107785	AKT1/MAPK3/CCND1/MTOR/MAPK1/PRKACA/AGTR1/CALM1	8
hsa04612	Antigen processing and presentation	6/102	78/8659	0.000298247	0.000529283	0.000143707	TNF/HSP90AA1/HSP90AB1/HSPA5/CTSB/CTSS	6
hsa01523	Antifolate resistance	4/102	30/8659	0.000393046	0.000692641	0.00018806	TNF/IL6/RELA/ABCG2	4
hsa04670	Leukocyte transendothelial migration	7/102	115/8659	0.00039623	0.000693403	0.000188267	MMP9/CDC42/MAPK14/ITGB1/PTPN11/PRKCA/PTK2B	7
hsa04623	Cytosolic DNA-sensing pathway	6/102	83/8659	0.000418004	0.000726462	0.000197243	IL6/CASP3/RELA/NFKBIA/CASP8/CASP1	6
hsa04923	Regulation of lipolysis in adipocytes	5/102	58/8659	0.000574153	0.000991004	0.00026907	AKT1/PTGS2/PRKACA/PTGS1/ADRB2	5
hsa04211	Longevity regulating pathway	6/102	89/8659	0.000608017	0.00103527	0.000281089	AKT1/PPARG/MTOR/SIRT1/RELA/PRKACA	6
hsa04976	Bile secretion	6/102	89/8659	0.000608017	0.00103527	0.000281089	PRKACA/CYP3A4/HMGCR/ABCB1/ABCG2/RXRA	6
hsa04213	Longevity regulating pathway - multiple species	5/102	61/8659	0.00072496	0.00122611	0.000332903	AKT1/MTOR/SIRT1/PRKACA/HDAC1	5
hsa04929	GnRH secretion	5/102	64/8659	0.000903601	0.00151805	0.000412169	AKT1/MAPK3/MAPK1/PRKCA/ESR2	5
hsa04666	Fc gamma R-mediated phagocytosis	6/102	97/8659	0.000958603	0.00158926	0.000431504	AKT1/MAPK3/MAPK1/PTPRC/CDC42/PRKCA	6
hsa04713	Circadian entrainment	6/102	97/8659	0.000958603	0.00158926	0.000431504	MAPK3/MAPK1/PRKACA/PRKCA/GRIN2B/CALM1	6
hsa04270	Vascular smooth muscle contraction	7/102	134/8659	0.000989604	0.00162994	0.000442547	MAPK3/MAPK1/PRKACA/BRAF/PRKCA/AGTR1/CALM1	7
hsa00982	Drug metabolism - cytochrome P450	5/102	72/8659	0.00153963	0.00251939	0.000684045	CYP3A4/MAOA/MAOB/CYP1A2/CYP2C9	5
hsa04350	TGF-beta signaling pathway	6/102	108/8659	0.00167315	0.00272022	0.000738574	TNF/MAPK3/MAPK1/EP300/HDAC1/CREBBP	6
hsa04723	Retrograde endocannabinoid signaling	7/102	148/8659	0.00176236	0.00284689	0.000772966	MAPK3/PTGS2/MAPK1/MAPK14/PRKACA/MAPK8/PRKCA	7
hsa04614	Renin-angiotensin system	3/102	23/8659	0.00236816	0.00380113	0.00103205	ACE/REN/AGTR1	3
hsa05016	Huntington disease	10/102	306/8659	0.00314706	0.00501936	0.00136282	CASP3/PPARG/MTOR/EP300/HDAC1/CASP8/CREBBP/MAPK8/CASP9/GRIN2B	10
hsa05014	Amyotrophic lateral sclerosis	11/102	364/8659	0.00359062	0.00569079	0.00154512	TNF/BCL2/CASP3/MTOR/BCL2L1/MAPK14/HSPA5/CASP9/CASP1/GRIN2B/VCP	11
hsa04141	Protein processing in endoplasmic reticulum	7/102	170/8659	0.00384122	0.00604992	0.00164263	HSP90AA1/BCL2/HSP90AB1/MAPK8/HSPA5/NFE2L2/VCP	7
hsa04340	Hedgehog signaling pathway	4/102	56/8659	0.00416944	0.00652607	0.00177191	BCL2/CCND1/GSK3B/PRKACA	4
hsa00591	Linoleic acid metabolism	3/102	30/8659	0.00511483	0.00795641	0.00216026	CYP3A4/CYP1A2/CYP2C9	3
hsa04730	Long-term depression	4/102	60/8659	0.00534095	0.00825717	0.00224192	MAPK3/MAPK1/BRAF/PRKCA	4
hsa00140	Steroid hormone biosynthesis	4/102	62/8659	0.00600168	0.00922209	0.00250391	CYP3A4/CYP19A1/COMT/CYP1A2	4
hsa00350	Tyrosine metabolism	3/102	36/8659	0.00854851	0.0130559	0.00354484	MAOA/MAOB/COMT	3
hsa05204	Chemical carcinogenesis - DNA adducts	4/102	70/8659	0.00918492	0.0138365	0.00375677	PTGS2/CYP3A4/CYP1A2/CYP2C9	4
hsa04960	Aldosterone-regulated sodium reabsorption	3/102	37/8659	0.00922433	0.0138365	0.00375677	MAPK3/MAPK1/PRKCA	3
hsa05143	African trypanosomiasis	3/102	37/8659	0.00922433	0.0138365	0.00375677	TNF/IL6/PRKCA	3
hsa04724	Glutamatergic synapse	5/102	115/8659	0.0113616	0.0169416	0.00459984	MAPK3/MAPK1/PRKACA/PRKCA/GRIN2B	5
hsa04918	Thyroid hormone synthesis	4/102	75/8659	0.0116456	0.0172628	0.00468707	PRKACA/HSPA5/PRKCA/GSR	4
hsa00380	Tryptophan metabolism	3/102	42/8659	0.0130645	0.019141	0.00519702	MAOA/MAOB/CYP1A2	3
hsa05332	Graft-versus-host disease	3/102	42/8659	0.0130645	0.019141	0.00519702	TNF/IL6/IL2	3
hsa04022	cGMP-PKG signaling pathway	6/102	167/8659	0.0138236	0.020136	0.00546718	AKT1/MAPK3/MAPK1/AGTR1/ADRB2/CALM1	6
hsa00360	Phenylalanine metabolism	2/102	16/8659	0.0148077	0.0214456	0.00582274	MAOA/MAOB	2
hsa03083	Polycomb repressive complex	4/102	84/8659	0.0170671	0.0245766	0.00667284	EP300/EZH2/HDAC1/CREBBP	4
hsa05144	Malaria	3/102	50/8659	0.0208512	0.0298551	0.00810603	TNF/IL6/TLR4	3
hsa04913	Ovarian steroidogenesis	3/102	51/8659	0.021969	0.0312779	0.00849232	PTGS2/PRKACA/CYP19A1	3
hsa04970	Salivary secretion	4/102	93/8659	0.0238487	0.0335746	0.00911592	PRKACA/PRKCA/ADRB2/CALM1	4
hsa05323	Rheumatoid arthritis	4/102	93/8659	0.0238487	0.0335746	0.00911592	TNF/IL6/JUN/TLR4	4
hsa04961	Endocrine and other factor-regulated calcium reabsorption	3/102	53/8659	0.0243013	0.0340218	0.00923732	ESR1/PRKACA/PRKCA	3
hsa05017	Spinocerebellar ataxia	5/102	143/8659	0.026613	0.0370524	0.0100602	AKT1/MTOR/MAPK8/PRKCA/GRIN2B	5
hsa00340	Histidine metabolism	2/102	22/8659	0.0272316	0.0376198	0.0102142	MAOA/MAOB	2
hsa05410	Hypertrophic cardiomyopathy	4/102	97/8659	0.0273191	0.0376198	0.0102142	TNF/IL6/ITGB1/ACE	4
hsa04925	Aldosterone synthesis and secretion	4/102	98/8659	0.0282315	0.0386649	0.010498	PRKACA/PRKCA/AGTR1/CALM1	4
hsa00590	Arachidonic acid metabolism	3/102	61/8659	0.0349155	0.0475606	0.0129133	PTGS2/PTGS1/CYP2C9	3
hsa04330	Notch signaling pathway	3/102	62/8659	0.0363857	0.0492968	0.0133847	EP300/HDAC1/CREBBP	3
hsa00830	Retinol metabolism	3/102	68/8659	0.0458635	0.0618053	0.0167809	CYP3A4/CYP1A2/CYP2C9	3
